# Supplementary material for: 1H, 13C and 15N backbone resonance assignment of BRCA1 fragment 219–504
Source: Biomol NMR Assign. 2020 Jun 24;14(2):289–93. doi: 10.1007/s12104-020-09963-6 (PMC7462910; doi:10.1007/s12104-020-09963-6)
Supplement: Supplementary file 1 — (TXT 57 kb) [file 12104_2020_9963_MOESM1_ESM.txt]

data_50231

save_entry_interview_1
   _Entry_interview.Sf_category                       entry_interview
   _Entry_interview.Sf_framecode                      entry_interview_1
   _Entry_interview.Entry_ID                          50231
   _Entry_interview.ID                                1
   _Entry_interview.PDB_deposition                    no
   _Entry_interview.BMRB_deposition                   yes
   _Entry_interview.View_mode                         'BMRB Only'
   _Entry_interview.Use_previous_BMRB_entry           no
   _Entry_interview.Previous_BMRB_entry_owner         no
   _Entry_interview.Structural_genomics               no
   _Entry_interview.Ligands                           no
   _Entry_interview.Non_standard_residues             no
   _Entry_interview.Constraints                       no
   _Entry_interview.Assigned_chem_shifts              yes
   _Entry_interview.Coupling_constants                no
   _Entry_interview.Chem_shift_isotope_effect         no
   _Entry_interview.Chem_shift_perturbation           no
   _Entry_interview.Auto_relaxation                   no
   _Entry_interview.Tensor                            no
   _Entry_interview.Interatomic_distance              no
   _Entry_interview.Chem_shift_anisotropy             no
   _Entry_interview.Heteronucl_NOEs                   no
   _Entry_interview.Heteronucl_T1_relaxation          no
   _Entry_interview.Heteronucl_T2_relaxation          no
   _Entry_interview.Heteronucl_T1rho_relaxation       no
   _Entry_interview.Order_parameters                  no
   _Entry_interview.Dynamics_trajectory               no
   _Entry_interview.Movie                             no
   _Entry_interview.Image_file                        no
   _Entry_interview.Residual_dipolar_couplings        no
   _Entry_interview.H_exchange_rate                   no
   _Entry_interview.H_exchange_protection_factors     no
   _Entry_interview.Chem_rate_constants               no
   _Entry_interview.Spectral_peak_lists               no
   _Entry_interview.Dipole_dipole_couplings           no
   _Entry_interview.Quadrupolar_couplings             no
   _Entry_interview.Homonucl_NOEs                     no
   _Entry_interview.Dipole_dipole_relaxation          no
   _Entry_interview.DD_cross_correlation              no
   _Entry_interview.Dipole_CSA_cross_correlation      no
   _Entry_interview.Binding_constants                 no
   _Entry_interview.PKa_value_data_set                no
   _Entry_interview.D_H_fractionation_factors         no
   _Entry_interview.Theoretical_chem_shifts           no
   _Entry_interview.Theoretical_coupling_constants    no
   _Entry_interview.Theoretical_heteronucl_NOEs       no
   _Entry_interview.Theoretical_T1_relaxation         no
   _Entry_interview.Theoretical_T2_relaxation         no
   _Entry_interview.Theoretical_auto_relaxation       no
   _Entry_interview.Theoretical_DD_cross_correlation  no
   _Entry_interview.Spectral_density_values           no
   _Entry_interview.Timedomain_data                   no
   _Entry_interview.Secondary_structure_orientations  no
   _Entry_interview.Metabolite_coordinates            no
   _Entry_interview.Mass_spec_data                    no
   _Entry_interview.Other_kind_of_data                no
   _Entry_interview.Small_mol_mixture                 no

save_

save_deposited_data_files_1
   _Deposited_data_files.Sf_category   deposited_data_files
   _Deposited_data_files.Sf_framecode  deposited_data_files_1
   _Deposited_data_files.Entry_ID      50231
   _Deposited_data_files.ID            1

   loop_
      _Upload_data.Data_file_ID
      _Upload_data.Data_file_name
      _Upload_data.Data_file_content_type
      _Upload_data.Data_file_Sf_category
      _Upload_data.Data_file_syntax
      _Upload_data.Data_file_immutable_flag
      _Upload_data.Sf_ID
      _Upload_data.Entry_ID
      _Upload_data.Deposited_data_files_ID

     1   'save_BRCA1_219_504'   'Assigned NMR chemical shifts'   assigned_chemical_shifts   .   .   .   50231   1    

   stop_

save_

#######################
#  Entry information  #
#######################

save_entry_information_1
   _Entry.Sf_category                   entry_information
   _Entry.Sf_framecode                  entry_information_1
   _Entry.ID                            50231
   _Entry.Title                         'BRCA1 219-504 Chemical Shift Assignment'
   _Entry.Type                          macromolecule
   _Entry.Version_type                  original
   _Entry.Submission_date               2020-04-12
   _Entry.Accession_date                2020-04-12
   _Entry.Last_release_date             .
   _Entry.Original_release_date         .
   _Entry.Origination                   author
   _Entry.Format_name                   .
   _Entry.NMR_STAR_version              3.2.10.3
   _Entry.NMR_STAR_dict_location        .
   _Entry.Original_NMR_STAR_version     3.2.10.3
   _Entry.Experimental_method           NMR
   _Entry.Experimental_method_subtype   solution
   _Entry.Source_data_format            .
   _Entry.Source_data_format_version    .
   _Entry.Generated_software_name       .
   _Entry.Generated_software_version    .
   _Entry.Generated_software_ID         .
   _Entry.Generated_software_label      .
   _Entry.Generated_date                .
   _Entry.DOI                           .
   _Entry.UUID                          .
   _Entry.Related_coordinate_file_name  .
   _Entry.Details                       '1H, 13C and 15N chemical shift assignment for BRCA1 protein residues 219-504'
   _Entry.Release_request               'Hold for publication'
   _Entry.BMRB_internal_directory_name  .

   loop_
      _Contact_person.ID
      _Contact_person.Email_address
      _Contact_person.Name_salutation
      _Contact_person.Given_name
      _Contact_person.Family_name
      _Contact_person.Department_and_institution
      _Contact_person.Country
      _Contact_person.State_province
      _Contact_person.City
      _Contact_person.Postal_code
      _Contact_person.Role
      _Contact_person.Organization_type

     1   dennis.kurzbach@univie.ac.at   Prof.   Dennis   Kurzbach   'University VIenna'   Austria   Wien   Vienna   1090   'principal investigator'   academic    
     2   dennis.kurzbacg@univie.ac.at   Prof.   Dennis   Kurzbach   'University Vienna'   Austria   Wien   Vienna   1090   'responsible scientist'    academic    

   stop_

   loop_
      _Entry_author.Ordinal
      _Entry_author.Given_name
      _Entry_author.Family_name
      _Entry_author.First_initial
      _Entry_author.Middle_initials
      _Entry_author.Family_title
      _Entry_author.ORCID
      _Entry_author.Entry_ID

     1   'Michal '   Gorka       .   .   .   .                     50231    
     2   'Szymon '   Zerko       .   .   .   .                     50231    
     3   'Robert '   Konrat      .   .   .   .                     50231    
     4   Wiktor      Kozminski   .   .   .   .                     50231    
     5   Dennis      Kurzbach    .   .   .   0000-0001-6455-2136   50231    

   stop_

save_

###############
#  Citations  #
###############

save_citations_1
   _Citation.Sf_category                 citations
   _Citation.Sf_framecode                citations_1
   _Citation.Entry_ID                    50231
   _Citation.ID                          1
   _Citation.Name                        .
   _Citation.Class                       'entry citation'
   _Citation.CAS_abstract_code           .
   _Citation.MEDLINE_UI_code             .
   _Citation.DOI                         .
   _Citation.PubMed_ID                   .
   _Citation.Full_citation               .
   _Citation.Title                       '1H, 13C and 15N resonance assignment of BRCA1 fragment 219-504'
   _Citation.Status                      'in preparation'
   _Citation.Type                        journal
   _Citation.Journal_abbrev              'Biomol. NMR Assignments'
   _Citation.Journal_name_full           .
   _Citation.Journal_volume              .
   _Citation.Journal_issue               .
   _Citation.Journal_ASTM                .
   _Citation.Journal_ISSN                .
   _Citation.Journal_CSD                 .
   _Citation.Book_title                  .
   _Citation.Book_chapter_title          .
   _Citation.Book_volume                 .
   _Citation.Book_series                 .
   _Citation.Book_publisher              .
   _Citation.Book_publisher_city         .
   _Citation.Book_ISBN                   .
   _Citation.Conference_title            .
   _Citation.Conference_site             .
   _Citation.Conference_state_province   .
   _Citation.Conference_country          .
   _Citation.Conference_start_date       .
   _Citation.Conference_end_date         .
   _Citation.Conference_abstract_number  .
   _Citation.Thesis_institution          .
   _Citation.Thesis_institution_city     .
   _Citation.Thesis_institution_country  .
   _Citation.WWW_URL                     .
   _Citation.Page_first                  .
   _Citation.Page_last                   .
   _Citation.Year                        .
   _Citation.Details                     .

   loop_
      _Citation_author.Ordinal
      _Citation_author.Given_name
      _Citation_author.Family_name
      _Citation_author.First_initial
      _Citation_author.Middle_initials
      _Citation_author.Family_title
      _Citation_author.ORCID
      _Citation_author.Entry_ID
      _Citation_author.Citation_ID

     1   'Michal '   Gorka       .   .   .   .   50231   1    
     2   'Szymon '   Zerko       .   .   .   .   50231   1    
     3   'Robert '   Konrat      .   .   .   .   50231   1    
     4   Wiktor      Kozminski   .   .   .   .   50231   1    
     5   Dennis      Kurzbach    .   .   .   .   50231   1    

   stop_

save_

#############################################
#  Molecular system (assembly) description  #
#############################################

save_assembly_1
   _Assembly.Sf_category                      assembly
   _Assembly.Sf_framecode                     assembly_1
   _Assembly.Entry_ID                         50231
   _Assembly.ID                               1
   _Assembly.Name                             'BRCA1 fragment 219-504'
   _Assembly.BMRB_code                        .
   _Assembly.Number_of_components             1
   _Assembly.Organic_ligands                  0
   _Assembly.Metal_ions                       0
   _Assembly.Non_standard_bonds               no
   _Assembly.Ambiguous_conformational_states  no
   _Assembly.Ambiguous_chem_comp_sites        .
   _Assembly.Molecules_in_chemical_exchange   no
   _Assembly.Paramagnetic                     .
   _Assembly.Thiol_state                      .
   _Assembly.Molecular_mass                   .
   _Assembly.Enzyme_commission_number         .
   _Assembly.Details                          .
   _Assembly.DB_query_date                    .
   _Assembly.DB_query_revised_last_date       .

   loop_
      _Entity_assembly.ID
      _Entity_assembly.Entity_assembly_name
      _Entity_assembly.Entity_ID
      _Entity_assembly.Entity_label
      _Entity_assembly.Asym_ID
      _Entity_assembly.PDB_chain_ID
      _Entity_assembly.Experimental_data_reported
      _Entity_assembly.Physical_state
      _Entity_assembly.Conformational_isomer
      _Entity_assembly.Chemical_exchange_state
      _Entity_assembly.Magnetic_equivalence_group_code
      _Entity_assembly.Role
      _Entity_assembly.Details
      _Entity_assembly.Entry_ID
      _Entity_assembly.Assembly_ID

     1   BRCA1   1   $entity_1   .   .   no   native   no   no   .   .   .   50231   1    

   stop_

save_

    ####################################
    #  Biological polymers and ligands #
    ####################################

save_entity_1
   _Entity.Sf_category                      entity
   _Entity.Sf_framecode                     entity_1
   _Entity.Entry_ID                         50231
   _Entity.ID                               1
   _Entity.BMRB_code                        .
   _Entity.Name                             'BRCA1 fragment 219-504'
   _Entity.Type                             polymer
   _Entity.Polymer_common_type              .
   _Entity.Polymer_type                     polypeptide(L)
   _Entity.Polymer_type_details             .
   _Entity.Polymer_strand_ID                .
   _Entity.Polymer_seq_one_letter_code_can  .
   _Entity.Polymer_seq_one_letter_code      DSAKKAACEFSETDVTNTEHHQPSNNDLNTTEKRAAERHPEKYQGSSVSNLHVEPCGTNTHASSLQHENSSLLLTKDRMNVEKAEFCNKSKQPGLARSQHNRWAGSKETCNDRRTPSTEKKVDLNADPLCERKEWNKQKLPCSENPRDTEDVPWITLNSSIQKVNEWFSRSDELLGSDDSHDGESESNAKVADVLDVLNEVDEYSGSSEKIDLLASDPHEALICKSERVHSKSVESNIEDKIFGKTYRKKASLPNLSHVTENLIIGAFVTEPQIIQERPLTNKLKR
   _Entity.Target_identifier                .
   _Entity.Polymer_author_defined_seq       .
   _Entity.Polymer_author_seq_details       .
   _Entity.Ambiguous_conformational_states  no
   _Entity.Ambiguous_chem_comp_sites        no
   _Entity.Nstd_monomer                     no
   _Entity.Nstd_chirality                   no
   _Entity.Nstd_linkage                     no
   _Entity.Nonpolymer_comp_ID               .
   _Entity.Nonpolymer_comp_label            .
   _Entity.Number_of_monomers               .
   _Entity.Number_of_nonpolymer_components  .
   _Entity.Paramagnetic                     no
   _Entity.Thiol_state                      'all free'
   _Entity.Src_method                       .
   _Entity.Parent_entity_ID                 .
   _Entity.Fragment                         .
   _Entity.Mutation                         .
   _Entity.EC_number                        .
   _Entity.Calc_isoelectric_point           .
   _Entity.Formula_weight                   .
   _Entity.Formula_weight_exptl             .
   _Entity.Formula_weight_exptl_meth        .
   _Entity.Details                          .
   _Entity.DB_query_date                    .
   _Entity.DB_query_revised_last_date       .

   loop_
      _Entity_comp_index.ID
      _Entity_comp_index.Auth_seq_ID
      _Entity_comp_index.Comp_ID
      _Entity_comp_index.Comp_label
      _Entity_comp_index.Entry_ID
      _Entity_comp_index.Entity_ID

     1     .   ASP   .   50231   1    
     2     .   SER   .   50231   1    
     3     .   ALA   .   50231   1    
     4     .   LYS   .   50231   1    
     5     .   LYS   .   50231   1    
     6     .   ALA   .   50231   1    
     7     .   ALA   .   50231   1    
     8     .   CYS   .   50231   1    
     9     .   GLU   .   50231   1    
     10    .   PHE   .   50231   1    
     11    .   SER   .   50231   1    
     12    .   GLU   .   50231   1    
     13    .   THR   .   50231   1    
     14    .   ASP   .   50231   1    
     15    .   VAL   .   50231   1    
     16    .   THR   .   50231   1    
     17    .   ASN   .   50231   1    
     18    .   THR   .   50231   1    
     19    .   GLU   .   50231   1    
     20    .   HIS   .   50231   1    
     21    .   HIS   .   50231   1    
     22    .   GLN   .   50231   1    
     23    .   PRO   .   50231   1    
     24    .   SER   .   50231   1    
     25    .   ASN   .   50231   1    
     26    .   ASN   .   50231   1    
     27    .   ASP   .   50231   1    
     28    .   LEU   .   50231   1    
     29    .   ASN   .   50231   1    
     30    .   THR   .   50231   1    
     31    .   THR   .   50231   1    
     32    .   GLU   .   50231   1    
     33    .   LYS   .   50231   1    
     34    .   ARG   .   50231   1    
     35    .   ALA   .   50231   1    
     36    .   ALA   .   50231   1    
     37    .   GLU   .   50231   1    
     38    .   ARG   .   50231   1    
     39    .   HIS   .   50231   1    
     40    .   PRO   .   50231   1    
     41    .   GLU   .   50231   1    
     42    .   LYS   .   50231   1    
     43    .   TYR   .   50231   1    
     44    .   GLN   .   50231   1    
     45    .   GLY   .   50231   1    
     46    .   SER   .   50231   1    
     47    .   SER   .   50231   1    
     48    .   VAL   .   50231   1    
     49    .   SER   .   50231   1    
     50    .   ASN   .   50231   1    
     51    .   LEU   .   50231   1    
     52    .   HIS   .   50231   1    
     53    .   VAL   .   50231   1    
     54    .   GLU   .   50231   1    
     55    .   PRO   .   50231   1    
     56    .   CYS   .   50231   1    
     57    .   GLY   .   50231   1    
     58    .   THR   .   50231   1    
     59    .   ASN   .   50231   1    
     60    .   THR   .   50231   1    
     61    .   HIS   .   50231   1    
     62    .   ALA   .   50231   1    
     63    .   SER   .   50231   1    
     64    .   SER   .   50231   1    
     65    .   LEU   .   50231   1    
     66    .   GLN   .   50231   1    
     67    .   HIS   .   50231   1    
     68    .   GLU   .   50231   1    
     69    .   ASN   .   50231   1    
     70    .   SER   .   50231   1    
     71    .   SER   .   50231   1    
     72    .   LEU   .   50231   1    
     73    .   LEU   .   50231   1    
     74    .   LEU   .   50231   1    
     75    .   THR   .   50231   1    
     76    .   LYS   .   50231   1    
     77    .   ASP   .   50231   1    
     78    .   ARG   .   50231   1    
     79    .   MET   .   50231   1    
     80    .   ASN   .   50231   1    
     81    .   VAL   .   50231   1    
     82    .   GLU   .   50231   1    
     83    .   LYS   .   50231   1    
     84    .   ALA   .   50231   1    
     85    .   GLU   .   50231   1    
     86    .   PHE   .   50231   1    
     87    .   CYS   .   50231   1    
     88    .   ASN   .   50231   1    
     89    .   LYS   .   50231   1    
     90    .   SER   .   50231   1    
     91    .   LYS   .   50231   1    
     92    .   GLN   .   50231   1    
     93    .   PRO   .   50231   1    
     94    .   GLY   .   50231   1    
     95    .   LEU   .   50231   1    
     96    .   ALA   .   50231   1    
     97    .   ARG   .   50231   1    
     98    .   SER   .   50231   1    
     99    .   GLN   .   50231   1    
     100   .   HIS   .   50231   1    
     101   .   ASN   .   50231   1    
     102   .   ARG   .   50231   1    
     103   .   TRP   .   50231   1    
     104   .   ALA   .   50231   1    
     105   .   GLY   .   50231   1    
     106   .   SER   .   50231   1    
     107   .   LYS   .   50231   1    
     108   .   GLU   .   50231   1    
     109   .   THR   .   50231   1    
     110   .   CYS   .   50231   1    
     111   .   ASN   .   50231   1    
     112   .   ASP   .   50231   1    
     113   .   ARG   .   50231   1    
     114   .   ARG   .   50231   1    
     115   .   THR   .   50231   1    
     116   .   PRO   .   50231   1    
     117   .   SER   .   50231   1    
     118   .   THR   .   50231   1    
     119   .   GLU   .   50231   1    
     120   .   LYS   .   50231   1    
     121   .   LYS   .   50231   1    
     122   .   VAL   .   50231   1    
     123   .   ASP   .   50231   1    
     124   .   LEU   .   50231   1    
     125   .   ASN   .   50231   1    
     126   .   ALA   .   50231   1    
     127   .   ASP   .   50231   1    
     128   .   PRO   .   50231   1    
     129   .   LEU   .   50231   1    
     130   .   CYS   .   50231   1    
     131   .   GLU   .   50231   1    
     132   .   ARG   .   50231   1    
     133   .   LYS   .   50231   1    
     134   .   GLU   .   50231   1    
     135   .   TRP   .   50231   1    
     136   .   ASN   .   50231   1    
     137   .   LYS   .   50231   1    
     138   .   GLN   .   50231   1    
     139   .   LYS   .   50231   1    
     140   .   LEU   .   50231   1    
     141   .   PRO   .   50231   1    
     142   .   CYS   .   50231   1    
     143   .   SER   .   50231   1    
     144   .   GLU   .   50231   1    
     145   .   ASN   .   50231   1    
     146   .   PRO   .   50231   1    
     147   .   ARG   .   50231   1    
     148   .   ASP   .   50231   1    
     149   .   THR   .   50231   1    
     150   .   GLU   .   50231   1    
     151   .   ASP   .   50231   1    
     152   .   VAL   .   50231   1    
     153   .   PRO   .   50231   1    
     154   .   TRP   .   50231   1    
     155   .   ILE   .   50231   1    
     156   .   THR   .   50231   1    
     157   .   LEU   .   50231   1    
     158   .   ASN   .   50231   1    
     159   .   SER   .   50231   1    
     160   .   SER   .   50231   1    
     161   .   ILE   .   50231   1    
     162   .   GLN   .   50231   1    
     163   .   LYS   .   50231   1    
     164   .   VAL   .   50231   1    
     165   .   ASN   .   50231   1    
     166   .   GLU   .   50231   1    
     167   .   TRP   .   50231   1    
     168   .   PHE   .   50231   1    
     169   .   SER   .   50231   1    
     170   .   ARG   .   50231   1    
     171   .   SER   .   50231   1    
     172   .   ASP   .   50231   1    
     173   .   GLU   .   50231   1    
     174   .   LEU   .   50231   1    
     175   .   LEU   .   50231   1    
     176   .   GLY   .   50231   1    
     177   .   SER   .   50231   1    
     178   .   ASP   .   50231   1    
     179   .   ASP   .   50231   1    
     180   .   SER   .   50231   1    
     181   .   HIS   .   50231   1    
     182   .   ASP   .   50231   1    
     183   .   GLY   .   50231   1    
     184   .   GLU   .   50231   1    
     185   .   SER   .   50231   1    
     186   .   GLU   .   50231   1    
     187   .   SER   .   50231   1    
     188   .   ASN   .   50231   1    
     189   .   ALA   .   50231   1    
     190   .   LYS   .   50231   1    
     191   .   VAL   .   50231   1    
     192   .   ALA   .   50231   1    
     193   .   ASP   .   50231   1    
     194   .   VAL   .   50231   1    
     195   .   LEU   .   50231   1    
     196   .   ASP   .   50231   1    
     197   .   VAL   .   50231   1    
     198   .   LEU   .   50231   1    
     199   .   ASN   .   50231   1    
     200   .   GLU   .   50231   1    
     201   .   VAL   .   50231   1    
     202   .   ASP   .   50231   1    
     203   .   GLU   .   50231   1    
     204   .   TYR   .   50231   1    
     205   .   SER   .   50231   1    
     206   .   GLY   .   50231   1    
     207   .   SER   .   50231   1    
     208   .   SER   .   50231   1    
     209   .   GLU   .   50231   1    
     210   .   LYS   .   50231   1    
     211   .   ILE   .   50231   1    
     212   .   ASP   .   50231   1    
     213   .   LEU   .   50231   1    
     214   .   LEU   .   50231   1    
     215   .   ALA   .   50231   1    
     216   .   SER   .   50231   1    
     217   .   ASP   .   50231   1    
     218   .   PRO   .   50231   1    
     219   .   HIS   .   50231   1    
     220   .   GLU   .   50231   1    
     221   .   ALA   .   50231   1    
     222   .   LEU   .   50231   1    
     223   .   ILE   .   50231   1    
     224   .   CYS   .   50231   1    
     225   .   LYS   .   50231   1    
     226   .   SER   .   50231   1    
     227   .   GLU   .   50231   1    
     228   .   ARG   .   50231   1    
     229   .   VAL   .   50231   1    
     230   .   HIS   .   50231   1    
     231   .   SER   .   50231   1    
     232   .   LYS   .   50231   1    
     233   .   SER   .   50231   1    
     234   .   VAL   .   50231   1    
     235   .   GLU   .   50231   1    
     236   .   SER   .   50231   1    
     237   .   ASN   .   50231   1    
     238   .   ILE   .   50231   1    
     239   .   GLU   .   50231   1    
     240   .   ASP   .   50231   1    
     241   .   LYS   .   50231   1    
     242   .   ILE   .   50231   1    
     243   .   PHE   .   50231   1    
     244   .   GLY   .   50231   1    
     245   .   LYS   .   50231   1    
     246   .   THR   .   50231   1    
     247   .   TYR   .   50231   1    
     248   .   ARG   .   50231   1    
     249   .   LYS   .   50231   1    
     250   .   LYS   .   50231   1    
     251   .   ALA   .   50231   1    
     252   .   SER   .   50231   1    
     253   .   LEU   .   50231   1    
     254   .   PRO   .   50231   1    
     255   .   ASN   .   50231   1    
     256   .   LEU   .   50231   1    
     257   .   SER   .   50231   1    
     258   .   HIS   .   50231   1    
     259   .   VAL   .   50231   1    
     260   .   THR   .   50231   1    
     261   .   GLU   .   50231   1    
     262   .   ASN   .   50231   1    
     263   .   LEU   .   50231   1    
     264   .   ILE   .   50231   1    
     265   .   ILE   .   50231   1    
     266   .   GLY   .   50231   1    
     267   .   ALA   .   50231   1    
     268   .   PHE   .   50231   1    
     269   .   VAL   .   50231   1    
     270   .   THR   .   50231   1    
     271   .   GLU   .   50231   1    
     272   .   PRO   .   50231   1    
     273   .   GLN   .   50231   1    
     274   .   ILE   .   50231   1    
     275   .   ILE   .   50231   1    
     276   .   GLN   .   50231   1    
     277   .   GLU   .   50231   1    
     278   .   ARG   .   50231   1    
     279   .   PRO   .   50231   1    
     280   .   LEU   .   50231   1    
     281   .   THR   .   50231   1    
     282   .   ASN   .   50231   1    
     283   .   LYS   .   50231   1    
     284   .   LEU   .   50231   1    
     285   .   LYS   .   50231   1    
     286   .   ARG   .   50231   1    

   stop_

   loop_
      _Entity_poly_seq.Hetero
      _Entity_poly_seq.Mon_ID
      _Entity_poly_seq.Num
      _Entity_poly_seq.Comp_index_ID
      _Entity_poly_seq.Entry_ID
      _Entity_poly_seq.Entity_ID

     .   ASP   1     1     50231   1    
     .   SER   2     2     50231   1    
     .   ALA   3     3     50231   1    
     .   LYS   4     4     50231   1    
     .   LYS   5     5     50231   1    
     .   ALA   6     6     50231   1    
     .   ALA   7     7     50231   1    
     .   CYS   8     8     50231   1    
     .   GLU   9     9     50231   1    
     .   PHE   10    10    50231   1    
     .   SER   11    11    50231   1    
     .   GLU   12    12    50231   1    
     .   THR   13    13    50231   1    
     .   ASP   14    14    50231   1    
     .   VAL   15    15    50231   1    
     .   THR   16    16    50231   1    
     .   ASN   17    17    50231   1    
     .   THR   18    18    50231   1    
     .   GLU   19    19    50231   1    
     .   HIS   20    20    50231   1    
     .   HIS   21    21    50231   1    
     .   GLN   22    22    50231   1    
     .   PRO   23    23    50231   1    
     .   SER   24    24    50231   1    
     .   ASN   25    25    50231   1    
     .   ASN   26    26    50231   1    
     .   ASP   27    27    50231   1    
     .   LEU   28    28    50231   1    
     .   ASN   29    29    50231   1    
     .   THR   30    30    50231   1    
     .   THR   31    31    50231   1    
     .   GLU   32    32    50231   1    
     .   LYS   33    33    50231   1    
     .   ARG   34    34    50231   1    
     .   ALA   35    35    50231   1    
     .   ALA   36    36    50231   1    
     .   GLU   37    37    50231   1    
     .   ARG   38    38    50231   1    
     .   HIS   39    39    50231   1    
     .   PRO   40    40    50231   1    
     .   GLU   41    41    50231   1    
     .   LYS   42    42    50231   1    
     .   TYR   43    43    50231   1    
     .   GLN   44    44    50231   1    
     .   GLY   45    45    50231   1    
     .   SER   46    46    50231   1    
     .   SER   47    47    50231   1    
     .   VAL   48    48    50231   1    
     .   SER   49    49    50231   1    
     .   ASN   50    50    50231   1    
     .   LEU   51    51    50231   1    
     .   HIS   52    52    50231   1    
     .   VAL   53    53    50231   1    
     .   GLU   54    54    50231   1    
     .   PRO   55    55    50231   1    
     .   CYS   56    56    50231   1    
     .   GLY   57    57    50231   1    
     .   THR   58    58    50231   1    
     .   ASN   59    59    50231   1    
     .   THR   60    60    50231   1    
     .   HIS   61    61    50231   1    
     .   ALA   62    62    50231   1    
     .   SER   63    63    50231   1    
     .   SER   64    64    50231   1    
     .   LEU   65    65    50231   1    
     .   GLN   66    66    50231   1    
     .   HIS   67    67    50231   1    
     .   GLU   68    68    50231   1    
     .   ASN   69    69    50231   1    
     .   SER   70    70    50231   1    
     .   SER   71    71    50231   1    
     .   LEU   72    72    50231   1    
     .   LEU   73    73    50231   1    
     .   LEU   74    74    50231   1    
     .   THR   75    75    50231   1    
     .   LYS   76    76    50231   1    
     .   ASP   77    77    50231   1    
     .   ARG   78    78    50231   1    
     .   MET   79    79    50231   1    
     .   ASN   80    80    50231   1    
     .   VAL   81    81    50231   1    
     .   GLU   82    82    50231   1    
     .   LYS   83    83    50231   1    
     .   ALA   84    84    50231   1    
     .   GLU   85    85    50231   1    
     .   PHE   86    86    50231   1    
     .   CYS   87    87    50231   1    
     .   ASN   88    88    50231   1    
     .   LYS   89    89    50231   1    
     .   SER   90    90    50231   1    
     .   LYS   91    91    50231   1    
     .   GLN   92    92    50231   1    
     .   PRO   93    93    50231   1    
     .   GLY   94    94    50231   1    
     .   LEU   95    95    50231   1    
     .   ALA   96    96    50231   1    
     .   ARG   97    97    50231   1    
     .   SER   98    98    50231   1    
     .   GLN   99    99    50231   1    
     .   HIS   100   100   50231   1    
     .   ASN   101   101   50231   1    
     .   ARG   102   102   50231   1    
     .   TRP   103   103   50231   1    
     .   ALA   104   104   50231   1    
     .   GLY   105   105   50231   1    
     .   SER   106   106   50231   1    
     .   LYS   107   107   50231   1    
     .   GLU   108   108   50231   1    
     .   THR   109   109   50231   1    
     .   CYS   110   110   50231   1    
     .   ASN   111   111   50231   1    
     .   ASP   112   112   50231   1    
     .   ARG   113   113   50231   1    
     .   ARG   114   114   50231   1    
     .   THR   115   115   50231   1    
     .   PRO   116   116   50231   1    
     .   SER   117   117   50231   1    
     .   THR   118   118   50231   1    
     .   GLU   119   119   50231   1    
     .   LYS   120   120   50231   1    
     .   LYS   121   121   50231   1    
     .   VAL   122   122   50231   1    
     .   ASP   123   123   50231   1    
     .   LEU   124   124   50231   1    
     .   ASN   125   125   50231   1    
     .   ALA   126   126   50231   1    
     .   ASP   127   127   50231   1    
     .   PRO   128   128   50231   1    
     .   LEU   129   129   50231   1    
     .   CYS   130   130   50231   1    
     .   GLU   131   131   50231   1    
     .   ARG   132   132   50231   1    
     .   LYS   133   133   50231   1    
     .   GLU   134   134   50231   1    
     .   TRP   135   135   50231   1    
     .   ASN   136   136   50231   1    
     .   LYS   137   137   50231   1    
     .   GLN   138   138   50231   1    
     .   LYS   139   139   50231   1    
     .   LEU   140   140   50231   1    
     .   PRO   141   141   50231   1    
     .   CYS   142   142   50231   1    
     .   SER   143   143   50231   1    
     .   GLU   144   144   50231   1    
     .   ASN   145   145   50231   1    
     .   PRO   146   146   50231   1    
     .   ARG   147   147   50231   1    
     .   ASP   148   148   50231   1    
     .   THR   149   149   50231   1    
     .   GLU   150   150   50231   1    
     .   ASP   151   151   50231   1    
     .   VAL   152   152   50231   1    
     .   PRO   153   153   50231   1    
     .   TRP   154   154   50231   1    
     .   ILE   155   155   50231   1    
     .   THR   156   156   50231   1    
     .   LEU   157   157   50231   1    
     .   ASN   158   158   50231   1    
     .   SER   159   159   50231   1    
     .   SER   160   160   50231   1    
     .   ILE   161   161   50231   1    
     .   GLN   162   162   50231   1    
     .   LYS   163   163   50231   1    
     .   VAL   164   164   50231   1    
     .   ASN   165   165   50231   1    
     .   GLU   166   166   50231   1    
     .   TRP   167   167   50231   1    
     .   PHE   168   168   50231   1    
     .   SER   169   169   50231   1    
     .   ARG   170   170   50231   1    
     .   SER   171   171   50231   1    
     .   ASP   172   172   50231   1    
     .   GLU   173   173   50231   1    
     .   LEU   174   174   50231   1    
     .   LEU   175   175   50231   1    
     .   GLY   176   176   50231   1    
     .   SER   177   177   50231   1    
     .   ASP   178   178   50231   1    
     .   ASP   179   179   50231   1    
     .   SER   180   180   50231   1    
     .   HIS   181   181   50231   1    
     .   ASP   182   182   50231   1    
     .   GLY   183   183   50231   1    
     .   GLU   184   184   50231   1    
     .   SER   185   185   50231   1    
     .   GLU   186   186   50231   1    
     .   SER   187   187   50231   1    
     .   ASN   188   188   50231   1    
     .   ALA   189   189   50231   1    
     .   LYS   190   190   50231   1    
     .   VAL   191   191   50231   1    
     .   ALA   192   192   50231   1    
     .   ASP   193   193   50231   1    
     .   VAL   194   194   50231   1    
     .   LEU   195   195   50231   1    
     .   ASP   196   196   50231   1    
     .   VAL   197   197   50231   1    
     .   LEU   198   198   50231   1    
     .   ASN   199   199   50231   1    
     .   GLU   200   200   50231   1    
     .   VAL   201   201   50231   1    
     .   ASP   202   202   50231   1    
     .   GLU   203   203   50231   1    
     .   TYR   204   204   50231   1    
     .   SER   205   205   50231   1    
     .   GLY   206   206   50231   1    
     .   SER   207   207   50231   1    
     .   SER   208   208   50231   1    
     .   GLU   209   209   50231   1    
     .   LYS   210   210   50231   1    
     .   ILE   211   211   50231   1    
     .   ASP   212   212   50231   1    
     .   LEU   213   213   50231   1    
     .   LEU   214   214   50231   1    
     .   ALA   215   215   50231   1    
     .   SER   216   216   50231   1    
     .   ASP   217   217   50231   1    
     .   PRO   218   218   50231   1    
     .   HIS   219   219   50231   1    
     .   GLU   220   220   50231   1    
     .   ALA   221   221   50231   1    
     .   LEU   222   222   50231   1    
     .   ILE   223   223   50231   1    
     .   CYS   224   224   50231   1    
     .   LYS   225   225   50231   1    
     .   SER   226   226   50231   1    
     .   GLU   227   227   50231   1    
     .   ARG   228   228   50231   1    
     .   VAL   229   229   50231   1    
     .   HIS   230   230   50231   1    
     .   SER   231   231   50231   1    
     .   LYS   232   232   50231   1    
     .   SER   233   233   50231   1    
     .   VAL   234   234   50231   1    
     .   GLU   235   235   50231   1    
     .   SER   236   236   50231   1    
     .   ASN   237   237   50231   1    
     .   ILE   238   238   50231   1    
     .   GLU   239   239   50231   1    
     .   ASP   240   240   50231   1    
     .   LYS   241   241   50231   1    
     .   ILE   242   242   50231   1    
     .   PHE   243   243   50231   1    
     .   GLY   244   244   50231   1    
     .   LYS   245   245   50231   1    
     .   THR   246   246   50231   1    
     .   TYR   247   247   50231   1    
     .   ARG   248   248   50231   1    
     .   LYS   249   249   50231   1    
     .   LYS   250   250   50231   1    
     .   ALA   251   251   50231   1    
     .   SER   252   252   50231   1    
     .   LEU   253   253   50231   1    
     .   PRO   254   254   50231   1    
     .   ASN   255   255   50231   1    
     .   LEU   256   256   50231   1    
     .   SER   257   257   50231   1    
     .   HIS   258   258   50231   1    
     .   VAL   259   259   50231   1    
     .   THR   260   260   50231   1    
     .   GLU   261   261   50231   1    
     .   ASN   262   262   50231   1    
     .   LEU   263   263   50231   1    
     .   ILE   264   264   50231   1    
     .   ILE   265   265   50231   1    
     .   GLY   266   266   50231   1    
     .   ALA   267   267   50231   1    
     .   PHE   268   268   50231   1    
     .   VAL   269   269   50231   1    
     .   THR   270   270   50231   1    
     .   GLU   271   271   50231   1    
     .   PRO   272   272   50231   1    
     .   GLN   273   273   50231   1    
     .   ILE   274   274   50231   1    
     .   ILE   275   275   50231   1    
     .   GLN   276   276   50231   1    
     .   GLU   277   277   50231   1    
     .   ARG   278   278   50231   1    
     .   PRO   279   279   50231   1    
     .   LEU   280   280   50231   1    
     .   THR   281   281   50231   1    
     .   ASN   282   282   50231   1    
     .   LYS   283   283   50231   1    
     .   LEU   284   284   50231   1    
     .   LYS   285   285   50231   1    
     .   ARG   286   286   50231   1    

   stop_

save_

    ####################
    #  Natural source  #
    ####################

save_natural_source_1
   _Entity_natural_src_list.Sf_category   natural_source
   _Entity_natural_src_list.Sf_framecode  natural_source_1
   _Entity_natural_src_list.Entry_ID      50231
   _Entity_natural_src_list.ID            1

   loop_
      _Entity_natural_src.ID
      _Entity_natural_src.Entity_ID
      _Entity_natural_src.Entity_label
      _Entity_natural_src.Entity_chimera_segment_ID
      _Entity_natural_src.NCBI_taxonomy_ID
      _Entity_natural_src.Type
      _Entity_natural_src.Common
      _Entity_natural_src.Organism_name_scientific
      _Entity_natural_src.Organism_name_common
      _Entity_natural_src.Organism_acronym
      _Entity_natural_src.ICTVdb_decimal_code
      _Entity_natural_src.Superkingdom
      _Entity_natural_src.Kingdom
      _Entity_natural_src.Genus
      _Entity_natural_src.Species
      _Entity_natural_src.Strain
      _Entity_natural_src.Variant
      _Entity_natural_src.Subvariant
      _Entity_natural_src.Organ
      _Entity_natural_src.Tissue
      _Entity_natural_src.Tissue_fraction
      _Entity_natural_src.Cell_line
      _Entity_natural_src.Cell_type
      _Entity_natural_src.ATCC_number
      _Entity_natural_src.Organelle
      _Entity_natural_src.Cellular_location
      _Entity_natural_src.Fragment
      _Entity_natural_src.Fraction
      _Entity_natural_src.Secretion
      _Entity_natural_src.Plasmid
      _Entity_natural_src.Plasmid_details
      _Entity_natural_src.Gene_mnemonic
      _Entity_natural_src.Dev_stage
      _Entity_natural_src.Details
      _Entity_natural_src.Citation_ID
      _Entity_natural_src.Citation_label
      _Entity_natural_src.Entry_ID
      _Entity_natural_src.Entity_natural_src_list_ID

     1   1   $entity_1   .   .   organism   .   'Homo sapiens'   .   .   .   .   .   .   .   .   .   .   .   .   .   .   .   .   .   .   .   .   .   .   .   .   .   .   .   .   50231   1    

   stop_

save_

    #########################
    #  Experimental source  #
    #########################

save_experimental_source_1
   _Entity_experimental_src_list.Sf_category   experimental_source
   _Entity_experimental_src_list.Sf_framecode  experimental_source_1
   _Entity_experimental_src_list.Entry_ID      50231
   _Entity_experimental_src_list.ID            1

   loop_
      _Entity_experimental_src.ID
      _Entity_experimental_src.Entity_ID
      _Entity_experimental_src.Entity_label
      _Entity_experimental_src.Entity_chimera_segment_ID
      _Entity_experimental_src.Production_method
      _Entity_experimental_src.Host_org_scientific_name
      _Entity_experimental_src.Host_org_name_common
      _Entity_experimental_src.Host_org_details
      _Entity_experimental_src.Host_org_NCBI_taxonomy_ID
      _Entity_experimental_src.Host_org_genus
      _Entity_experimental_src.Host_org_species
      _Entity_experimental_src.Host_org_strain
      _Entity_experimental_src.Host_org_variant
      _Entity_experimental_src.Host_org_subvariant
      _Entity_experimental_src.Host_org_organ
      _Entity_experimental_src.Host_org_tissue
      _Entity_experimental_src.Host_org_tissue_fraction
      _Entity_experimental_src.Host_org_cell_line
      _Entity_experimental_src.Host_org_cell_type
      _Entity_experimental_src.Host_org_cellular_location
      _Entity_experimental_src.Host_org_organelle
      _Entity_experimental_src.Host_org_gene
      _Entity_experimental_src.Host_org_culture_collection
      _Entity_experimental_src.Host_org_ATCC_number
      _Entity_experimental_src.Vector_type
      _Entity_experimental_src.PDBview_host_org_vector_name
      _Entity_experimental_src.PDBview_plasmid_name
      _Entity_experimental_src.Vector_name
      _Entity_experimental_src.Vector_details
      _Entity_experimental_src.Vendor_name
      _Entity_experimental_src.Host_org_dev_stage
      _Entity_experimental_src.Details
      _Entity_experimental_src.Citation_ID
      _Entity_experimental_src.Citation_label
      _Entity_experimental_src.Entry_ID
      _Entity_experimental_src.Entity_experimental_src_list_ID

     1   1   $entity_1   .   'recombinant technology'   'Escherichia coli'   .   .   .   .   .   .   .   .   .   .   .   .   .   .   .   .   .   .   plasmid   .   .   pet52b   .   .   .   .   .   .   50231   1    

   stop_

save_

#####################################
#  Sample contents and methodology  #
#####################################
	 
    ########################
    #  Sample description  #
    ########################

save_sample_1
   _Sample.Sf_category                     sample
   _Sample.Sf_framecode                    sample_1
   _Sample.Entry_ID                        50231
   _Sample.ID                              1
   _Sample.Name                            'BRCA1 219-504'
   _Sample.Type                            solution
   _Sample.Sub_type                        .
   _Sample.Details                         .
   _Sample.Aggregate_sample_number         1
   _Sample.Solvent_system                  '90% H2O/10% D2O'
   _Sample.Preparation_date                .
   _Sample.Preparation_expiration_date     .
   _Sample.Polycrystallization_protocol    .
   _Sample.Single_crystal_protocol         .
   _Sample.Crystal_grow_apparatus          .
   _Sample.Crystal_grow_atmosphere         .
   _Sample.Crystal_grow_details            .
   _Sample.Crystal_grow_method             .
   _Sample.Crystal_grow_method_cit_ID      .
   _Sample.Crystal_grow_pH                 .
   _Sample.Crystal_grow_pH_range           .
   _Sample.Crystal_grow_pressure           .
   _Sample.Crystal_grow_pressure_esd       .
   _Sample.Crystal_grow_seeding            .
   _Sample.Crystal_grow_seeding_cit_ID     .
   _Sample.Crystal_grow_temp               .
   _Sample.Crystal_grow_temp_details       .
   _Sample.Crystal_grow_temp_esd           .
   _Sample.Crystal_grow_time               .
   _Sample.Oriented_sample_prep_protocol   .
   _Sample.Lyophilization_cryo_protectant  .
   _Sample.Storage_protocol                .

   loop_
      _Sample_component.ID
      _Sample_component.Mol_common_name
      _Sample_component.Isotopic_labeling
      _Sample_component.Assembly_ID
      _Sample_component.Assembly_label
      _Sample_component.Entity_ID
      _Sample_component.Entity_label
      _Sample_component.Product_ID
      _Sample_component.Type
      _Sample_component.Concentration_val
      _Sample_component.Concentration_val_min
      _Sample_component.Concentration_val_max
      _Sample_component.Concentration_val_units
      _Sample_component.Concentration_val_err
      _Sample_component.Vendor
      _Sample_component.Vendor_product_name
      _Sample_component.Vendor_product_code
      _Sample_component.Entry_ID
      _Sample_component.Sample_ID

     1   'BRCA1 fragment 219-504'   '[U-100% 13C; U-100% 15N]'   .   .   .   .   .   .   0.3   .   .   mM   .   .   .   .   50231   1    
     2   D2O                        'natural abundance'          .   .   .   .   .   .   10    .   .   %    .   .   .   .   50231   1    
     3   MES                        'natural abundance'          .   .   .   .   .   .   20    .   .   mM   .   .   .   .   50231   1    
     4   beta-mercaptoethanol       'natural abundance'          .   .   .   .   .   .   1     .   .   mM   .   .   .   .   50231   1    
     5   'sodium chloride'          'natural abundance'          .   .   .   .   .   .   100   .   .   mM   .   .   .   .   50231   1    
     6   'arginine hydrocholride'   'natural abundance'          .   .   .   .   .   .   100   .   .   mM   .   .   .   .   50231   1    

   stop_

save_

#######################
#  Sample conditions  #
#######################

save_sample_conditions_1
   _Sample_condition_list.Sf_category   sample_conditions
   _Sample_condition_list.Sf_framecode  sample_conditions_1
   _Sample_condition_list.Entry_ID      50231
   _Sample_condition_list.ID            1
   _Sample_condition_list.Name          'Brca1 219-504'
   _Sample_condition_list.Details       .

   loop_
      _Sample_condition_variable.Type
      _Sample_condition_variable.Val
      _Sample_condition_variable.Val_err
      _Sample_condition_variable.Val_units
      _Sample_condition_variable.Entry_ID
      _Sample_condition_variable.Sample_condition_list_ID

     temperature        298    .   K     50231   1    
     pH                 5.5    .   pH    50231   1    
     pressure           1      .   atm   50231   1    
     'ionic strength'   0.23   .   M     50231   1    

   stop_

save_

############################
#  Computer software used  #
############################

save_software_1
   _Software.Sf_category   software
   _Software.Sf_framecode  software_1
   _Software.Entry_ID      50231
   _Software.ID            1
   _Software.Type          .
   _Software.Name          NMRFAM-SPARKY
   _Software.Version       .
   _Software.DOI           .
   _Software.Details       .

   loop_
      _Task.Software_module
      _Task.Task
      _Task.Entry_ID
      _Task.Software_ID

     .   'data analysis'               50231   1    
     .   'chemical shift assignment'   50231   1    

   stop_

save_

save_software_2
   _Software.Sf_category   software
   _Software.Sf_framecode  software_2
   _Software.Entry_ID      50231
   _Software.ID            2
   _Software.Type          .
   _Software.Name          TSAR
   _Software.Version       .
   _Software.DOI           .
   _Software.Details       .

   loop_
      _Task.Software_module
      _Task.Task
      _Task.Entry_ID
      _Task.Software_ID

     .   'chemical shift assignment'   50231   2    

   stop_

save_

#########################
#  Experimental detail  #
#########################

    ##################################
    #  NMR Spectrometer definitions  #
    ##################################

save_NMR_spectrometer_1
   _NMR_spectrometer.Sf_category     NMR_spectrometer
   _NMR_spectrometer.Sf_framecode    NMR_spectrometer_1
   _NMR_spectrometer.Entry_ID        50231
   _NMR_spectrometer.ID              1
   _NMR_spectrometer.Name            'Bruker Avance III 800 MHz'
   _NMR_spectrometer.Details         'cryogenically cooled 5 mm 1H-13C-15N triple-resonance probe'
   _NMR_spectrometer.Manufacturer    Bruker
   _NMR_spectrometer.Model           Avance
   _NMR_spectrometer.Serial_number   .
   _NMR_spectrometer.Field_strength  800

save_

    #############################
    #  NMR applied experiments  #
    #############################

save_experiment_list_1
   _Experiment_list.Sf_category   experiment_list
   _Experiment_list.Sf_framecode  experiment_list_1
   _Experiment_list.Entry_ID      50231
   _Experiment_list.ID            1
   _Experiment_list.Details       .

   loop_
      _Experiment.ID
      _Experiment.Name
      _Experiment.Raw_data_flag
      _Experiment.NMR_spec_expt_ID
      _Experiment.NMR_spec_expt_label
      _Experiment.MS_expt_ID
      _Experiment.MS_expt_label
      _Experiment.SAXS_expt_ID
      _Experiment.SAXS_expt_label
      _Experiment.FRET_expt_ID
      _Experiment.FRET_expt_label
      _Experiment.EMR_expt_ID
      _Experiment.EMR_expt_label
      _Experiment.Sample_ID
      _Experiment.Sample_label
      _Experiment.Sample_state
      _Experiment.Sample_volume
      _Experiment.Sample_volume_units
      _Experiment.Sample_condition_list_ID
      _Experiment.Sample_condition_list_label
      _Experiment.Sample_spinning_rate
      _Experiment.Sample_angle
      _Experiment.NMR_tube_type
      _Experiment.NMR_spectrometer_ID
      _Experiment.NMR_spectrometer_label
      _Experiment.NMR_spectrometer_probe_ID
      _Experiment.NMR_spectrometer_probe_label
      _Experiment.NMR_spectral_processing_ID
      _Experiment.NMR_spectral_processing_label
      _Experiment.Mass_spectrometer_ID
      _Experiment.Mass_spectrometer_label
      _Experiment.Xray_instrument_ID
      _Experiment.Xray_instrument_label
      _Experiment.Fluorescence_instrument_ID
      _Experiment.Fluorescence_instrument_label
      _Experiment.EMR_instrument_ID
      _Experiment.EMR_instrument_label
      _Experiment.Chromatographic_system_ID
      _Experiment.Chromatographic_system_label
      _Experiment.Chromatographic_column_ID
      _Experiment.Chromatographic_column_label
      _Experiment.Entry_ID
      _Experiment.Experiment_list_ID
      _Experiment.NUS_flag
      _Experiment.Interleaved_flag

     1   '2D 1H-15N HSQC'     no   .   .   .   .   .   .   .   .   .   .   1   $sample_1   isotropic   .   .   1   $sample_conditions_1   .   .   .   1   $NMR_spectrometer_1   .   .   .   .   .   .   .   .   .   .   .   .   .   .   .   .   50231   1   no    no    
     2   '5D HN(CA)CONH'      no   .   .   .   .   .   .   .   .   .   .   1   $sample_1   isotropic   .   .   1   $sample_conditions_1   .   .   .   1   $NMR_spectrometer_1   .   .   .   .   .   .   .   .   .   .   .   .   .   .   .   .   50231   1   yes   no    
     3   '4D H(NCA)CONH '     no   .   .   .   .   .   .   .   .   .   .   1   $sample_1   isotropic   .   .   1   $sample_conditions_1   .   .   .   1   $NMR_spectrometer_1   .   .   .   .   .   .   .   .   .   .   .   .   .   .   .   .   50231   1   yes   no    
     4   '4D (H)N(CA)CONH '   no   .   .   .   .   .   .   .   .   .   .   1   $sample_1   isotropic   .   .   1   $sample_conditions_1   .   .   .   1   $NMR_spectrometer_1   .   .   .   .   .   .   .   .   .   .   .   .   .   .   .   .   50231   1   yes   no    
     5   '5D HabCabCONH'      no   .   .   .   .   .   .   .   .   .   .   1   $sample_1   isotropic   .   .   1   $sample_conditions_1   .   .   .   1   $NMR_spectrometer_1   .   .   .   .   .   .   .   .   .   .   .   .   .   .   .   .   50231   1   yes   no    

   stop_

save_

####################
#  NMR parameters  #
####################

    ##############################
    #  Assigned chemical shifts  #
    ##############################

	################################
	#  Chemical shift referencing  #
	################################

save_chem_shift_reference_1
   _Chem_shift_reference.Sf_category             chem_shift_reference
   _Chem_shift_reference.Sf_framecode            chem_shift_reference_1
   _Chem_shift_reference.Entry_ID                50231
   _Chem_shift_reference.ID                      1
   _Chem_shift_reference.Name                    'BRCA1 219-504'
   _Chem_shift_reference.Proton_shifts_flag      yes
   _Chem_shift_reference.Carbon_shifts_flag      yes
   _Chem_shift_reference.Nitrogen_shifts_flag    yes
   _Chem_shift_reference.Phosphorus_shifts_flag  no
   _Chem_shift_reference.Other_shifts_flag       no
   _Chem_shift_reference.Details                 .

   loop_
      _Chem_shift_ref.Atom_type
      _Chem_shift_ref.Atom_isotope_number
      _Chem_shift_ref.Mol_common_name
      _Chem_shift_ref.Atom_group
      _Chem_shift_ref.Concentration_val
      _Chem_shift_ref.Concentration_units
      _Chem_shift_ref.Solvent
      _Chem_shift_ref.Rank
      _Chem_shift_ref.Chem_shift_units
      _Chem_shift_ref.Chem_shift_val
      _Chem_shift_ref.Ref_method
      _Chem_shift_ref.Ref_type
      _Chem_shift_ref.Indirect_shift_ratio
      _Chem_shift_ref.External_ref_loc
      _Chem_shift_ref.External_ref_sample_geometry
      _Chem_shift_ref.External_ref_axis
      _Chem_shift_ref.Indirect_shift_ratio_cit_ID
      _Chem_shift_ref.Indirect_shift_ratio_cit_label
      _Chem_shift_ref.Ref_correction_type
      _Chem_shift_ref.Correction_val
      _Chem_shift_ref.Correction_val_cit_ID
      _Chem_shift_ref.Correction_val_cit_label
      _Chem_shift_ref.Entry_ID
      _Chem_shift_ref.Chem_shift_reference_ID

     H   1    water   protons    .   .   .   .   ppm   4.7   internal   direct     1   .   .   .   .   .   .   .   .   .   50231   1    
     C   13   na      carbon     .   .   .   .   ppm   0     na         indirect   1   .   .   .   .   .   .   .   .   .   50231   1    
     N   15   na      nitrogen   .   .   .   .   ppm   0     na         indirect   1   .   .   .   .   .   .   .   .   .   50231   1    

   stop_

save_

     ###################################
     #  Assigned chemical shift lists  #
     ###################################

###################################################################
#       Chemical Shift Ambiguity Index Value Definitions          #
#                                                                 #
# The values other than 1 are used for those atoms with different #
# chemical shifts that cannot be assigned to stereospecific atoms #
# or to specific residues or chains.                              #
#                                                                 #
#   Index Value            Definition                             #
#                                                                 #
#      1             Unique (including isolated methyl protons,   #
#                         geminal atoms, and geminal methyl       #
#                         groups with identical chemical shifts)  #
#                         (e.g. ILE HD11, HD12, HD13 protons)     #
#      2             Ambiguity of geminal atoms or geminal methyl #
#                         proton groups (e.g. ASP HB2 and HB3     #
#                         protons, LEU CD1 and CD2 carbons, or    #
#                         LEU HD11, HD12, HD13 and HD21, HD22,    #
#                         HD23 methyl protons)                    #
#      3             Aromatic atoms on opposite sides of          #
#                         symmetrical rings (e.g. TYR HE1 and HE2 #
#                         protons)                                #
#      4             Intraresidue ambiguities (e.g. LYS HG and    #
#                         HD protons or TRP HZ2 and HZ3 protons)  #
#      5             Interresidue ambiguities (LYS 12 vs. LYS 27) #
#      6             Intermolecular ambiguities (e.g. ASP 31 CA   #
#                         in monomer 1 and ASP 31 CA in monomer 2 #
#                         of an asymmetrical homodimer, duplex    #
#                         DNA assignments, or other assignments   #
#                         that may apply to atoms in one or more  #
#                         molecule in the molecular assembly)     #
#      9             Ambiguous, specific ambiguity not defined    #
#                                                                 #
###################################################################

save_assigned_chemical_shifts_1
   _Assigned_chem_shift_list.Sf_category                  assigned_chemical_shifts
   _Assigned_chem_shift_list.Sf_framecode                 assigned_chemical_shifts_1
   _Assigned_chem_shift_list.Entry_ID                     50231
   _Assigned_chem_shift_list.ID                           1
   _Assigned_chem_shift_list.Name                         'BRCA1 219-504'
   _Assigned_chem_shift_list.Data_file_name               'save_BRCA1_219_504'
   _Assigned_chem_shift_list.Sample_condition_list_ID     .
   _Assigned_chem_shift_list.Sample_condition_list_label  $sample_conditions_1
   _Assigned_chem_shift_list.Chem_shift_reference_ID      .
   _Assigned_chem_shift_list.Chem_shift_reference_label   $chem_shift_reference_1
   _Assigned_chem_shift_list.Chem_shift_1H_err            .
   _Assigned_chem_shift_list.Chem_shift_13C_err           .
   _Assigned_chem_shift_list.Chem_shift_15N_err           .
   _Assigned_chem_shift_list.Chem_shift_31P_err           .
   _Assigned_chem_shift_list.Chem_shift_2H_err            .
   _Assigned_chem_shift_list.Chem_shift_19F_err           .
   _Assigned_chem_shift_list.Error_derivation_method      .
   _Assigned_chem_shift_list.Details                      .
   _Assigned_chem_shift_list.Text_data_format             .
   _Assigned_chem_shift_list.Text_data                    .

   loop_
      _Chem_shift_experiment.Experiment_ID
      _Chem_shift_experiment.Experiment_name
      _Chem_shift_experiment.Sample_ID
      _Chem_shift_experiment.Sample_label
      _Chem_shift_experiment.Sample_state
      _Chem_shift_experiment.Entry_ID
      _Chem_shift_experiment.Assigned_chem_shift_list_ID

     2   '5D HN(CA)CONH'      .   .   .   50231   1    
     3   '4D H(NCA)CONH '     .   .   .   50231   1    
     4   '4D (H)N(CA)CONH '   .   .   .   50231   1    
     5   '5D HabCabCONH'      .   .   .   50231   1    

   stop_

   loop_
      _Chem_shift_software.Software_ID
      _Chem_shift_software.Software_label
      _Chem_shift_software.Method_ID
      _Chem_shift_software.Method_label
      _Chem_shift_software.Entry_ID
      _Chem_shift_software.Assigned_chem_shift_list_ID

     1   $software_1   .   .   50231   1    
     2   $software_2   .   .   50231   1    

   stop_

save_
